# Supplementary material for: Comparative host selection responses of specialist (Helicoverpa assulta) and generalist (Helicoverpa armigera) moths in complex plant environments
Source: PLoS One. 2017 Feb 9;12(2):e0171948. doi: 10.1371/journal.pone.0171948 (PMC5300263; doi:10.1371/journal.pone.0171948)
Supplement: S1 Dataset — (XLS) [file pone.0171948.s001.xls]

## Sheet: Each plant vs. air
SPECIES	TREATMENT PLANT	CONTROL	EGGS ON TREATMENT	EGGS ON CONTROL
H. armigera	Tobacco	Clean air	225	72
H. armigera	Tobacco	Clean air	435	114
H. armigera	Tobacco	Clean air	259	23
H. armigera	Tobacco	Clean air	475	14
H. armigera	Tobacco	Clean air	612	101
H. armigera	Tobacco	Clean air	175	12
H. armigera	Tobacco	Clean air	377	88
H. armigera	Tobacco	Clean air	267	58
H. armigera	Tobacco	Clean air	302	73
H. armigera	Tobacco	Clean air	411	63
H. armigera	Hot pepper	Clean air	313	28
H. armigera	Hot pepper	Clean air	325	43
H. armigera	Hot pepper	Clean air	368	51
H. armigera	Hot pepper	Clean air	256	14
H. armigera	Hot pepper	Clean air	296	25
H. armigera	Hot pepper	Clean air	403	53
H. armigera	Hot pepper	Clean air	423	51
H. armigera	Hot pepper	Clean air	172	15
H. armigera	Hot pepper	Clean air	136	18
H. armigera	Hot pepper	Clean air	209	36
H. armigera	Tomato	Clean air	231	13
H. armigera	Tomato	Clean air	305	33
H. armigera	Tomato	Clean air	367	56
H. armigera	Tomato	Clean air	276	32
H. armigera	Tomato	Clean air	226	22
H. armigera	Tomato	Clean air	601	98
H. armigera	Tomato	Clean air	317	54
H. armigera	Tomato	Clean air	435	71
H. armigera	Tomato	Clean air	401	19
H. armigera	Tomato	Clean air	252	39
H. armigera	Cotton	Clean air	269	16
H. armigera	Cotton	Clean air	149	7
H. armigera	Cotton	Clean air	506	92
H. armigera	Cotton	Clean air	433	27
H. armigera	Cotton	Clean air	291	32
H. armigera	Cotton	Clean air	357	61
H. armigera	Cotton	Clean air	367	81
H. armigera	Cotton	Clean air	342	31
H. armigera	Cotton	Clean air	222	61
H. armigera	Cotton	Clean air	267	35
H. armigera	Peanut	Clean air	295	89
H. armigera	Peanut	Clean air	335	18
H. armigera	Peanut	Clean air	326	81
H. armigera	Peanut	Clean air	485	108
H. armigera	Peanut	Clean air	536	186
H. armigera	Peanut	Clean air	295	24
H. armigera	Peanut	Clean air	374	96
H. armigera	Peanut	Clean air	417	75
H. armigera	Peanut	Clean air	352	101
H. armigera	Peanut	Clean air	409	95
H. armigera	Maize	Clean air	289	12
H. armigera	Maize	Clean air	145	6
H. armigera	Maize	Clean air	508	152
H. armigera	Maize	Clean air	413	92
H. armigera	Maize	Clean air	485	197
H. armigera	Maize	Clean air	153	27
H. armigera	Maize	Clean air	392	65
H. armigera	Maize	Clean air	402	75
H. armigera	Maize	Clean air	254	63
H. armigera	Maize	Clean air	306	55
H. assulta	Tobacco	Clean air	94	23
H. assulta	Tobacco	Clean air	114	3
H. assulta	Tobacco	Clean air	99	11
H. assulta	Tobacco	Clean air	129	48
H. assulta	Tobacco	Clean air	109	3
H. assulta	Tobacco	Clean air	205	3
H. assulta	Tobacco	Clean air	118	0
H. assulta	Tobacco	Clean air	31	25
H. assulta	Tobacco	Clean air	4	0
H. assulta	Tobacco	Clean air	139	0
H. assulta	Hot pepper	Clean air	0	201
H. assulta	Hot pepper	Clean air	153	0
H. assulta	Hot pepper	Clean air	138	0
H. assulta	Hot pepper	Clean air	311	2
H. assulta	Hot pepper	Clean air	104	2
H. assulta	Hot pepper	Clean air	198	5
H. assulta	Hot pepper	Clean air	207	21
H. assulta	Hot pepper	Clean air	81	3
H. assulta	Hot pepper	Clean air	167	6
H. assulta	Hot pepper	Clean air	70	0
H. assulta	Hot pepper	Clean air	464	23
H. assulta	Tomato	Clean air	20	116
H. assulta	Tomato	Clean air	1	135
H. assulta	Tomato	Clean air	0	261
H. assulta	Tomato	Clean air	0	359
H. assulta	Tomato	Clean air	0	147
H. assulta	Tomato	Clean air	0	315
H. assulta	Tomato	Clean air	0	150
H. assulta	Tomato	Clean air	14	147
H. assulta	Tomato	Clean air	16	131
H. assulta	Tomato	Clean air	6	196
H. assulta	Cotton	Clean air	30	0
H. assulta	Cotton	Clean air	115	0
H. assulta	Cotton	Clean air	186	17
H. assulta	Cotton	Clean air	198	23
H. assulta	Cotton	Clean air	104	0
H. assulta	Cotton	Clean air	139	34
H. assulta	Cotton	Clean air	125	0
H. assulta	Cotton	Clean air	130	1
H. assulta	Cotton	Clean air	384	51
H. assulta	Cotton	Clean air	25	7
H. assulta	Cotton	Clean air	312	30
H. assulta	Peanut	Clean air	356	0
H. assulta	Peanut	Clean air	96	14
H. assulta	Peanut	Clean air	168	69
H. assulta	Peanut	Clean air	415	16
H. assulta	Peanut	Clean air	98	28
H. assulta	Peanut	Clean air	236	59
H. assulta	Peanut	Clean air	171	15
H. assulta	Peanut	Clean air	387	82
H. assulta	Peanut	Clean air	190	1
H. assulta	Peanut	Clean air	118	2
H. assulta	Maize	Clean air	29	23
H. assulta	Maize	Clean air	273	10
H. assulta	Maize	Clean air	27	2
H. assulta	Maize	Clean air	47	8
H. assulta	Maize	Clean air	328	7
H. assulta	Maize	Clean air	145	14
H. assulta	Maize	Clean air	230	7
H. assulta	Maize	Clean air	248	1
H. assulta	Maize	Clean air	178	16
H. assulta	Maize	Clean air	299	4
H. assulta	Maize	Clean air	138	0

## Sheet: Each plant vs. Tobacco
SPECIES	TREATMENT PLANT	REFERENCE	EGGS ON TREATMENT	EGGS ON TOBACCO
H. armigera	Tobacco	Tobacco	46	256
H. armigera	Tobacco	Tobacco	329	172
H. armigera	Tobacco	Tobacco	106	164
H. armigera	Tobacco	Tobacco	46	43
H. armigera	Tobacco	Tobacco	28	54
H. armigera	Tobacco	Tobacco	116	174
H. armigera	Tobacco	Tobacco	117	12
H. armigera	Tobacco	Tobacco	432	8
H. armigera	Tobacco	Tobacco	176	72
H. armigera	Tobacco	Tobacco	2	11
H. armigera	Hot pepper	Tobacco	18	120
H. armigera	Hot pepper	Tobacco	24	186
H. armigera	Hot pepper	Tobacco	83	22
H. armigera	Hot pepper	Tobacco	10	307
H. armigera	Hot pepper	Tobacco	382	16
H. armigera	Hot pepper	Tobacco	7	189
H. armigera	Hot pepper	Tobacco	247	19
H. armigera	Hot pepper	Tobacco	8	201
H. armigera	Hot pepper	Tobacco	298	15
H. armigera	Hot pepper	Tobacco	79	91
H. armigera	Tomato	Tobacco	12	162
H. armigera	Tomato	Tobacco	85	126
H. armigera	Tomato	Tobacco	293	148
H. armigera	Tomato	Tobacco	264	24
H. armigera	Tomato	Tobacco	156	304
H. armigera	Tomato	Tobacco	101	279
H. armigera	Tomato	Tobacco	12	137
H. armigera	Tomato	Tobacco	16	108
H. armigera	Tomato	Tobacco	106	132
H. armigera	Tomato	Tobacco	125	162
H. armigera	Cotton	Tobacco	16	101
H. armigera	Cotton	Tobacco	156	292
H. armigera	Cotton	Tobacco	56	333
H. armigera	Cotton	Tobacco	96	318
H. armigera	Cotton	Tobacco	59	356
H. armigera	Cotton	Tobacco	101	278
H. armigera	Cotton	Tobacco	5	98
H. armigera	Cotton	Tobacco	18	95
H. armigera	Cotton	Tobacco	112	44
H. armigera	Cotton	Tobacco	63	256
H. armigera	Peanut	Tobacco	120	69
H. armigera	Peanut	Tobacco	65	244
H. armigera	Peanut	Tobacco	15	283
H. armigera	Peanut	Tobacco	67	134
H. armigera	Peanut	Tobacco	41	152
H. armigera	Peanut	Tobacco	77	303
H. armigera	Peanut	Tobacco	59	136
H. armigera	Peanut	Tobacco	64	79
H. armigera	Peanut	Tobacco	79	103
H. armigera	Peanut	Tobacco	19	122
H. armigera	Maize	Tobacco	46	130
H. armigera	Maize	Tobacco	52	278
H. armigera	Maize	Tobacco	206	42
H. armigera	Maize	Tobacco	46	135
H. armigera	Maize	Tobacco	132	159
H. armigera	Maize	Tobacco	57	59
H. armigera	Maize	Tobacco	251	146
H. armigera	Maize	Tobacco	11	101
H. armigera	Maize	Tobacco	111	189
H. armigera	Maize	Tobacco	89	256
H. assulta	Tobacco	Tobacco	204	166
H. assulta	Tobacco	Tobacco	176	109
H. assulta	Tobacco	Tobacco	98	190
H. assulta	Tobacco	Tobacco	151	91
H. assulta	Tobacco	Tobacco	145	133
H. assulta	Tobacco	Tobacco	119	92
H. assulta	Tobacco	Tobacco	117	111
H. assulta	Tobacco	Tobacco	99	188
H. assulta	Tobacco	Tobacco	175	122
H. assulta	Tobacco	Tobacco	90	163
H. assulta	Hot pepper	Tobacco	0	110
H. assulta	Hot pepper	Tobacco	0	268
H. assulta	Hot pepper	Tobacco	21	107
H. assulta	Hot pepper	Tobacco	25	117
H. assulta	Hot pepper	Tobacco	119	425
H. assulta	Hot pepper	Tobacco	327	412
H. assulta	Hot pepper	Tobacco	36	125
H. assulta	Hot pepper	Tobacco	94	457
H. assulta	Hot pepper	Tobacco	17	337
H. assulta	Hot pepper	Tobacco	223	130
H. assulta	Hot pepper	Tobacco	115	52
H. assulta	Tomato	Tobacco	0	132
H. assulta	Tomato	Tobacco	93	147
H. assulta	Tomato	Tobacco	14	263
H. assulta	Tomato	Tobacco	25	331
H. assulta	Tomato	Tobacco	0	118
H. assulta	Tomato	Tobacco	0	130
H. assulta	Tomato	Tobacco	10	176
H. assulta	Tomato	Tobacco	0	283
H. assulta	Tomato	Tobacco	31	198
H. assulta	Tomato	Tobacco	19	198
H. assulta	Cotton	Tobacco	40	35
H. assulta	Cotton	Tobacco	47	438
H. assulta	Cotton	Tobacco	0	159
H. assulta	Cotton	Tobacco	17	948
H. assulta	Cotton	Tobacco	15	304
H. assulta	Cotton	Tobacco	25	190
H. assulta	Cotton	Tobacco	191	497
H. assulta	Cotton	Tobacco	155	370
H. assulta	Cotton	Tobacco	42	94
H. assulta	Cotton	Tobacco	123	481
H. assulta	Cotton	Tobacco	0	123
H. assulta	Cotton	Tobacco	0	307
H. assulta	Peanut	Tobacco	150	53
H. assulta	Peanut	Tobacco	68	102
H. assulta	Peanut	Tobacco	280	73
H. assulta	Peanut	Tobacco	3	149
H. assulta	Peanut	Tobacco	158	87
H. assulta	Peanut	Tobacco	55	394
H. assulta	Peanut	Tobacco	180	160
H. assulta	Peanut	Tobacco	56	138
H. assulta	Peanut	Tobacco	1	123
H. assulta	Peanut	Tobacco	32	145
H. assulta	Peanut	Tobacco	15	555
H. assulta	Peanut	Tobacco	4	521
H. assulta	Peanut	Tobacco	30	180
H. assulta	Maize	Tobacco	11	7
H. assulta	Maize	Tobacco	6	37
H. assulta	Maize	Tobacco	5	235
H. assulta	Maize	Tobacco	150	465
H. assulta	Maize	Tobacco	6	49
H. assulta	Maize	Tobacco	1	215
H. assulta	Maize	Tobacco	38	52
H. assulta	Maize	Tobacco	121	100
H. assulta	Maize	Tobacco	6	330
H. assulta	Maize	Tobacco	31	82
H. assulta	Maize	Tobacco	18	245
H. assulta	Maize	Tobacco	48	193
H. assulta	Maize	Tobacco	2	285

## Sheet: Masking effect
SPECIES	TREATMENT PLANTS	REFERENCE	EGGS ON TREATMENTS	EGGS ON REFERENCE
H. armigera	Tobacco + Tobacco	Tobacco	161	150
H. armigera	Tobacco + Tobacco	Tobacco	149	145
H. armigera	Tobacco + Tobacco	Tobacco	137	129
H. armigera	Tobacco + Tobacco	Tobacco	131	104
H. armigera	Tobacco + Tobacco	Tobacco	107	127
H. armigera	Tobacco + Tobacco	Tobacco	101	126
H. armigera	Tobacco + Tobacco	Tobacco	123	104
H. armigera	Tobacco + Tobacco	Tobacco	120	94
H. armigera	Tobacco + Tobacco	Tobacco	80	138
H. armigera	Tobacco + Tobacco	Tobacco	104	128
H. armigera	Hot pepper + Tobacco	Tobacco	206	64
H. armigera	Hot pepper + Tobacco	Tobacco	177	489
H. armigera	Hot pepper + Tobacco	Tobacco	82	62
H. armigera	Hot pepper + Tobacco	Tobacco	20	81
H. armigera	Hot pepper + Tobacco	Tobacco	131	93
H. armigera	Hot pepper + Tobacco	Tobacco	84	259
H. armigera	Hot pepper + Tobacco	Tobacco	34	685
H. armigera	Hot pepper + Tobacco	Tobacco	231	483
H. armigera	Hot pepper + Tobacco	Tobacco	16	168
H. armigera	Hot pepper + Tobacco	Tobacco	62	295
H. armigera	Tomato + Tobacco	Tobacco	13	158
H. armigera	Tomato + Tobacco	Tobacco	53	174
H. armigera	Tomato + Tobacco	Tobacco	7	111
H. armigera	Tomato + Tobacco	Tobacco	68	37
H. armigera	Tomato + Tobacco	Tobacco	141	67
H. armigera	Tomato + Tobacco	Tobacco	141	26
H. armigera	Tomato + Tobacco	Tobacco	41	81
H. armigera	Tomato + Tobacco	Tobacco	141	101
H. armigera	Tomato + Tobacco	Tobacco	145	385
H. armigera	Tomato + Tobacco	Tobacco	6	167
H. armigera	Cotton + Tobacco	Tobacco	87	131
H. armigera	Cotton + Tobacco	Tobacco	27	150
H. armigera	Cotton + Tobacco	Tobacco	33	68
H. armigera	Cotton + Tobacco	Tobacco	51	159
H. armigera	Cotton + Tobacco	Tobacco	133	106
H. armigera	Cotton + Tobacco	Tobacco	152	78
H. armigera	Cotton + Tobacco	Tobacco	371	272
H. armigera	Cotton + Tobacco	Tobacco	61	213
H. armigera	Cotton + Tobacco	Tobacco	752	123
H. armigera	Cotton + Tobacco	Tobacco	92	207
H. armigera	Peanut + Tobacco	Tobacco	143	401
H. armigera	Peanut + Tobacco	Tobacco	61	593
H. armigera	Peanut + Tobacco	Tobacco	33	158
H. armigera	Peanut + Tobacco	Tobacco	2	106
H. armigera	Peanut + Tobacco	Tobacco	0	101
H. armigera	Peanut + Tobacco	Tobacco	1	258
H. armigera	Peanut + Tobacco	Tobacco	8	94
H. armigera	Peanut + Tobacco	Tobacco	39	407
H. armigera	Peanut + Tobacco	Tobacco	29	121
H. armigera	Peanut + Tobacco	Tobacco	5	151
H. armigera	Maize + Tobacco	Tobacco	26	182
H. armigera	Maize + Tobacco	Tobacco	29	183
H. armigera	Maize + Tobacco	Tobacco	15	52
H. armigera	Maize + Tobacco	Tobacco	43	109
H. armigera	Maize + Tobacco	Tobacco	28	126
H. armigera	Maize + Tobacco	Tobacco	13	93
H. armigera	Maize + Tobacco	Tobacco	606	213
H. armigera	Maize + Tobacco	Tobacco	212	531
H. armigera	Maize + Tobacco	Tobacco	21	236
H. armigera	Maize + Tobacco	Tobacco	73	356
H. assulta	Tobacco + Tobacco	Tobacco	137	94
H. assulta	Tobacco + Tobacco	Tobacco	101	126
H. assulta	Tobacco + Tobacco	Tobacco	123	150
H. assulta	Tobacco + Tobacco	Tobacco	80	145
H. assulta	Tobacco + Tobacco	Tobacco	120	104
H. assulta	Tobacco + Tobacco	Tobacco	149	127
H. assulta	Tobacco + Tobacco	Tobacco	107	128
H. assulta	Tobacco + Tobacco	Tobacco	161	138
H. assulta	Tobacco + Tobacco	Tobacco	104	129
H. assulta	Tobacco + Tobacco	Tobacco	131	104
H. assulta	Hot pepper + Tobacco	Tobacco	0	150
H. assulta	Hot pepper + Tobacco	Tobacco	25	303
H. assulta	Hot pepper + Tobacco	Tobacco	27	107
H. assulta	Hot pepper + Tobacco	Tobacco	23	145
H. assulta	Hot pepper + Tobacco	Tobacco	101	2
H. assulta	Hot pepper + Tobacco	Tobacco	107	2
H. assulta	Hot pepper + Tobacco	Tobacco	161	33
H. assulta	Hot pepper + Tobacco	Tobacco	19	174
H. assulta	Hot pepper + Tobacco	Tobacco	18	126
H. assulta	Hot pepper + Tobacco	Tobacco	53	116
H. assulta	Tomato + Tobacco	Tobacco	106	35
H. assulta	Tomato + Tobacco	Tobacco	80	129
H. assulta	Tomato + Tobacco	Tobacco	137	135
H. assulta	Tomato + Tobacco	Tobacco	1	311
H. assulta	Tomato + Tobacco	Tobacco	17	379
H. assulta	Tomato + Tobacco	Tobacco	2	201
H. assulta	Tomato + Tobacco	Tobacco	20	178
H. assulta	Tomato + Tobacco	Tobacco	16	108
H. assulta	Tomato + Tobacco	Tobacco	13	84
H. assulta	Tomato + Tobacco	Tobacco	44	373
H. assulta	Cotton + Tobacco	Tobacco	0	178
H. assulta	Cotton + Tobacco	Tobacco	31	159
H. assulta	Cotton + Tobacco	Tobacco	1	138
H. assulta	Cotton + Tobacco	Tobacco	253	213
H. assulta	Cotton + Tobacco	Tobacco	399	156
H. assulta	Cotton + Tobacco	Tobacco	270	158
H. assulta	Cotton + Tobacco	Tobacco	188	77
H. assulta	Cotton + Tobacco	Tobacco	357	25
H. assulta	Cotton + Tobacco	Tobacco	293	30
H. assulta	Cotton + Tobacco	Tobacco	149	93
H. assulta	Peanut + Tobacco	Tobacco	120	0
H. assulta	Peanut + Tobacco	Tobacco	386	127
H. assulta	Peanut + Tobacco	Tobacco	384	8
H. assulta	Peanut + Tobacco	Tobacco	269	94
H. assulta	Peanut + Tobacco	Tobacco	165	63
H. assulta	Peanut + Tobacco	Tobacco	131	45
H. assulta	Peanut + Tobacco	Tobacco	104	36
H. assulta	Peanut + Tobacco	Tobacco	29	104
H. assulta	Peanut + Tobacco	Tobacco	5	128
H. assulta	Peanut + Tobacco	Tobacco	123	36
H. assulta	Maize + Tobacco	Tobacco	8	104
H. assulta	Maize + Tobacco	Tobacco	0	120
H. assulta	Maize + Tobacco	Tobacco	22	126
H. assulta	Maize + Tobacco	Tobacco	0	110
H. assulta	Maize + Tobacco	Tobacco	0	126
H. assulta	Maize + Tobacco	Tobacco	464	68
H. assulta	Maize + Tobacco	Tobacco	368	62
H. assulta	Maize + Tobacco	Tobacco	52	76
H. assulta	Maize + Tobacco	Tobacco	11	170
H. assulta	Maize + Tobacco	Tobacco	8	120
