# Supplementary material for: Comparative host selection responses of specialist (Helicoverpa assulta) and generalist (Helicoverpa armigera) moths in complex plant environments
Source: PLoS One. 2017 Feb 9;12(2):e0171948. doi: 10.1371/journal.pone.0171948 (PMC5300263; doi:10.1371/journal.pone.0171948)
Supplement: S2 Dataset — (XLS) [file pone.0171948.s002.xls]

## Sheet: Plant disc vs.Paper disc
SPECIES	PLANTS	CHOICE FREQUENCY OF TREATMENT	CHOICE FREQUENCY OF PAPER DISC
H. armigera	Tobacco	38	2
H. armigera	Hot pepper	36	4
H. armigera	Tomato	33	7
H. armigera	Cotton	37	3
H. armigera	Peanut	35	5
H. armigera	Maize	36	4
H. assulta	Tobacco	27	13
H. assulta	Hot pepper	29	11
H. assulta	Tomato	18	22
H. assulta	Cotton	21	19
H. assulta	Peanut	22	18
H. assulta	Maize	19	21

## Sheet: Each plant vs.Tobacco
SPECIES	TREATMENT PLANTS	CHOICE FREQUENCY OF TREATMENT PLANTS	CHOICE FREQUENCY OF TOBACCO
H. armigera	Tobacco	20	20
H. armigera	Hot pepper	16	24
H. armigera	Tomato	21	19
H. armigera	Cotton	12	28
H. armigera	Peanut	16	24
H. armigera	Maize	17	23
H. assulta	Tobacco	21	19
H. assulta	Hot pepper	22	18
H. assulta	Tomato	12	29
H. assulta	Cotton	19	21
H. assulta	Peanut	17	23
H. assulta	Maize	16	24

## Sheet: Masking effect
SPECIES	TREATMENT PLANTS	CHOICE FREQUENCY OF TREATMENTS	CHOICE FREQUENCY OF REFERENCE
H. armigera	Tobacco + Tobacco	19	21
H. armigera	Hot pepper + Tobacco	24	16
H. armigera	Tomato + Tobacco	20	20
H. armigera	Cotton + Tobacco	31	9
H. armigera	Peanut + Tobacco	8	32
H. armigera	Maize + Tobacco	15	25
H. assulta	Tobacco + Tobacco	22	18
H. assulta	Hot pepper + Tobacco	26	17
H. assulta	Tomato + Tobacco	24	20
H. assulta	Cotton + Tobacco	25	18
H. assulta	Peanut + Tobacco	22	18
H. assulta	Maize + Tobacco	15	26
